# Supplementary material for: Unraveling Protein Interactions between the Temperate Virus Bam35 and Its Bacillus Host Using an Integrative Yeast Two Hybrid–High Throughput Sequencing Approach
Source: Int J Mol Sci. 2021 Oct 14;22(20):11105. doi: 10.3390/ijms222011105 (PMC8539640; doi:10.3390/ijms222011105)
Supplement: Supplementary file 1 [file ijms-22-11105-s001.zip]

Archive with 2 entries (2 files):
- Supplementary Tables.xlsx
- Supporting_information_IJMS_revised_TBS.pdf
